# Supplementary material for: Building Bricks of Integrated Care Pathway for Autism Spectrum Disorder: A Systematic Review
Source: Int J Mol Sci. 2023 Mar 26;24(7):6222. doi: 10.3390/ijms24076222 (PMC10094376; doi:10.3390/ijms24076222)
Supplement: Supplementary file 1 [file ijms-24-06222-s001.zip]

Archive with 1 entries (1 files):
- ijms-2216456-supplementary.pdf
